# Supplementary material for: Validity and Reliability of the Fatigue Severity Scale in an Adult Swedish Burn Population
Source: Eur Burn J. 2026 Mar 2;7(1):14. doi: 10.3390/ebj7010014 (PMC13025754; doi:10.3390/ebj7010014)
Supplement: Supplementary file 1 [file ebj-07-00014-s001.zip]

Archive with 1 entries (1 files):
- ebj-4114864-supplementary.pdf
